# Supplementary material for: Heat-stable enterotoxin induced apoptosis in small intestine epithelial cells via mitochondrial oxidative phosphorylation pathway
Source: Front Vet Sci. 2025 May 6;12:1545696. doi: 10.3389/fvets.2025.1545696 (PMC12090930; doi:10.3389/fvets.2025.1545696)
Supplement: Supplementary file 1 [file Table_1.XLSX]

## Sheet: Fig 2
Table S1. Gene list of significant DEGs related to mitochondria
gene_id	O142vsControl_log2FoldChange	O142vsControl_pvalue	O142ΔestAvsControl_log2FoldChange	O142ΔestAvsControl_pvalue	O142vsO142ΔestA_log2FoldChange	O142vsO142ΔestA_pvalue	gene_name	gene_chr	gene_biotype	gene_description	tf_family(Transcription factor,TF)
ENSSSCG00000037455	0.899626	0.0827007	-0.453699	0.530639	1.33249	0.0355462	NDUFS8	2	protein_coding	- && Q13488.3 RecName: Full=V-type proton ATPase 116 kDa subunit a isoform 3; Short=V-ATPase 116 kDa isoform a3; AltName: Full=Osteoclastic proton pump 116 kDa subunit; Short=OC-116 kDa; Short=OC116; AltName: Full=T-cell immune regulator 1; AltName: Full=T-cell immune response cDNA7 protein; Short=TIRC7; AltName: Full=Vacuolar proton translocating ATPase 116 kDa subunit a isoform 3	-
ENSSSCG00000018069	-4.02243	1.95308e-55	-1.9217	0.0196082	-2.11902	0.0148436	ND2	MT	protein_coding	- && O79875.2 RecName: Full=NADH-ubiquinone oxidoreductase chain 2; AltName: Full=NADH dehydrogenase subunit 2	-
ENSSSCG00000018078	-2.47939	8.6908e-46	-0.920215	0.0184014	-1.57818	7.05487e-05	COX2	MT	protein_coding	- && P50667.1 RecName: Full=Cytochrome c oxidase subunit 2; AltName: Full=Cytochrome c oxidase polypeptide II	-
ENSSSCG00000018094	-2.09278	1.26558e-22	-1.00221	0.00539297	-1.11028	0.00343456	CYTB	MT	protein_coding	- && P24964.2 RecName: Full=Cytochrome b; AltName: Full=Complex III subunit 3; AltName: Full=Complex III subunit III; AltName: Full=Cytochrome b-c1 complex subunit 3; AltName: Full=Ubiquinol-cytochrome-c reductase complex cytochrome b subunit	-
ENSSSCG00000018081	-2.69438	6.13407e-30	-1.08687	0.0102953	-1.62611	0.000249722	ATP6	MT	protein_coding	- && Q35915.2 RecName: Full=ATP synthase subunit a; AltName: Full=F-ATPase protein 6	-

## Sheet: Fig 3
Table S2. Significant GO enrichment analysis of DEGs related to mitochondria between E.coli O142 and E.coli O142ΔestA group
Category	GOID	Description	GeneRatio	BgRatio	pvalue	padj	geneName
BP	GO:0006119	oxidative phosphorylation	5/28	72/11913	6.17816e-07	0.000354626	COX2/ATP6/CYTB/ND2/NDUFS8
BP	GO:0042773	ATP synthesis coupled electron transport	4/28	47/11913	4.06205e-06	0.00116581	COX2/CYTB/ND2/NDUFS8
BP	GO:0022904	respiratory electron transport chain	4/28	59/11913	1.01662e-05	0.00194513	COX2/CYTB/ND2/NDUFS8
BP	GO:0046034	ATP metabolic process	5/28	157/11913	2.86917e-05	0.00380998	COX2/ATP6/CYTB/ND2/NDUFS8
BP	GO:0009205	purine ribonucleoside triphosphate metabolic process	5/28	177/11913	5.09637e-05	0.00380998	COX2/ATP6/CYTB/ND2/NDUFS8
BP	GO:0009167	purine ribonucleoside monophosphate metabolic process	5/28	180/11913	5.52161e-05	0.00380998	COX2/ATP6/CYTB/ND2/NDUFS8
BP	GO:0009126	purine nucleoside monophosphate metabolic process	5/28	181/11913	5.66929e-05	0.00380998	COX2/ATP6/CYTB/ND2/NDUFS8
BP	GO:0009144	purine nucleoside triphosphate metabolic process	5/28	181/11913	5.66929e-05	0.00380998	COX2/ATP6/CYTB/ND2/NDUFS8
BP	GO:0009199	ribonucleoside triphosphate metabolic process	5/28	183/11913	5.97383e-05	0.00380998	COX2/ATP6/CYTB/ND2/NDUFS8
BP	GO:0009161	ribonucleoside monophosphate metabolic process	5/28	190/11913	7.14062e-05	0.00395362	COX2/ATP6/CYTB/ND2/NDUFS8
CC	GO:0098803	respiratory chain complex	4/30	69/12188	2.30709e-05	0.00165928	COX2/CYTB/ND2/NDUFS8
CC	GO:0070469	respiratory chain	4/30	74/12188	3.04455e-05	0.00165928	COX2/CYTB/ND2/NDUFS8
CC	GO:0098800	inner mitochondrial membrane protein complex	4/30	109/12188	0.000138662	0.00503805	ATP6/CYTB/ND2/NDUFS8
CC	GO:0005743	mitochondrial inner membrane	5/30	222/12188	0.000188348	0.00513248	COX2/ATP6/CYTB/ND2/NDUFS8
CC	GO:0019866	organelle inner membrane	5/30	255/12188	0.000357954	0.00780339	COX2/ATP6/CYTB/ND2/NDUFS8
CC	GO:0005746	mitochondrial respiratory chain	3/30	67/12188	0.000579703	0.0105313	CYTB/ND2/NDUFS8
CC	GO:0044455	mitochondrial membrane part	4/30	179/12188	0.000914694	0.0130227	ATP6/CYTB/ND2/NDUFS8
CC	GO:1990204	oxidoreductase complex	3/30	84/12188	0.001121	0.0130227	CYTB/ND2/NDUFS8
CC	GO:0031966	mitochondrial membrane	5/30	329/12188	0.00113683	0.0130227	COX2/ATP6/CYTB/ND2/NDUFS8
CC	GO:0033177	proton-transporting two-sector ATPase complex, proton-transporting domain	2/30	21/12188	0.00119474	0.0130227	ATP6/NDUFS8
MF	GO:0015078	proton transmembrane transporter activity	4/29	108/11899	0.000127986	0.0159982	COX2/ATP6/NDUFS8/SLC36A3
MF	GO:0008574	ATP-dependent microtubule motor activity, plus-end-directed	2/29	15/11899	0.000590499	0.0321002	KIF20B/KIF1A
MF	GO:0015175	neutral amino acid transmembrane transporter activity	2/29	19/11899	0.000955873	0.0321002	SLC1A4/SLC36A3
MF	GO:0008137	NADH dehydrogenase (ubiquinone) activity	2/29	23/11899	0.00140573	0.0321002	ND2/NDUFS8
MF	GO:0050136	NADH dehydrogenase (quinone) activity	2/29	23/11899	0.00140573	0.0321002	ND2/NDUFS8
MF	GO:0003954	NADH dehydrogenase activity	2/29	26/11899	0.00179761	0.0321002	ND2/NDUFS8
MF	GO:1990939	ATP-dependent microtubule motor activity	2/29	26/11899	0.00179761	0.0321002	KIF20B/KIF1A
MF	GO:0016655	oxidoreductase activity, acting on NAD(P)H, quinone or similar compound as acceptor	2/29	29/11899	0.00223549	0.0349295	ND2/NDUFS8
MF	GO:0015077	monovalent inorganic cation transmembrane transporter activity	4/29	257/11899	0.0033006	0.0458416	COX2/ATP6/NDUFS8/SLC36A3
MF	GO:0008324	cation transmembrane transporter activity	4/29	439/11899	0.00381301	0.0476627	COX2/ATP6/SLC1A4/NDUFS8/SLC36A3

## Sheet: Fig 4
Table S3. Significant KEGG pathways of DEGs related to mitochondria between E.coli O142 and E.coli O142ΔestA group
KEGGID	Description	GeneRatio	BgRatio	pvalue	padj	geneName
ssc00190	Oxidative phosphorylation - Sus scrofa (pig)	6/17	114/5784	5.32841e-07	2.23793e-05	COX2/ATP6/CYTB/ND2/-/NDUFS8
ssc04714	Thermogenesis - Sus scrofa (pig)	5/17	203/5784	0.000222189	0.00434148	COX2/ATP6/CYTB/ND2/-
ssc05012	Parkinson disease - Sus scrofa (pig)	5/17	218/5784	0.000310106	0.00434148	COX2/ATP6/CYTB/ND2/-
ssc05020	Prion disease - Sus scrofa (pig)	5/17	236/5784	0.000448225	0.00470637	COX2/ATP6/CYTB/ND2/-
ssc05016	Huntington disease - Sus scrofa (pig)	5/17	268/5784	0.000803877	0.00675256	COX2/ATP6/CYTB/ND2/-
ssc04260	Cardiac muscle contraction - Sus scrofa (pig)	3/17	69/5784	0.000980276	0.00686193	COX2/CYTB/-
ssc05010	Alzheimer disease - Sus scrofa (pig)	5/17	311/5784	0.00157525	0.0090079	COX2/ATP6/CYTB/ND2/-
ssc05014	Amyotrophic lateral sclerosis - Sus scrofa (pig)	5/17	317/5784	0.00171579	0.0090079	COX2/ATP6/CYTB/ND2/-
ssc00260	Glycine, serine and threonine metabolism - Sus scrofa (pig)	2/17	32/5784	0.00382953	0.0178711	SDS/ACTR8
ssc04932	Non-alcoholic fatty liver disease - Sus scrofa (pig)	3/17	126/5784	0.00548987	0.0230575	COX2/CYTB/-
